# Supplementary material for: Evaluation of Saponin-Rich Callus from Saponaria officinalis L. as a Novel Scrub Material with Significant Exfoliating and Anti-Inflammatory Effects
Source: Plants (Basel). 2025 May 20;14(10):1535. doi: 10.3390/plants14101535 (PMC12115091; doi:10.3390/plants14101535)
Supplement: Supplementary file 1 [file plants-14-01535-s001.zip]

Archive with 1 entries (1 files):
- plants-3615020-supplementary.pdf
